# Supplementary material for: Insight into Unusual Supramolecular Self-Assemblies of Terthiophenes Directed by Weak Hydrogen Bonding
Source: Int J Mol Sci. 2023 Jul 5;24(13):11127. doi: 10.3390/ijms241311127 (PMC10342644; doi:10.3390/ijms241311127)
Supplement: Supplementary file 1 [file ijms-24-11127-s001.zip]

Archive with 1 entries (1 files):
- ijms-2474996-supplementary.pdf
